# Supplementary material for: Machine Learning Reveals Novel Pediatric Heart Failure Phenotypes with Distinct Mortality and Hospitalization Outcomes
Source: Diagnostics (Basel). 2025 Nov 14;15(22):2893. doi: 10.3390/diagnostics15222893 (PMC12650898; doi:10.3390/diagnostics15222893)
Supplement: Supplementary file 1 [file diagnostics-15-02893-s001.zip]

Archive with 1 entries (1 files):
- diagnostics-3941312-supplementary.pdf
